# Supplementary material for: Consistent annotation of gene expression arrays
Source: BMC Genomics. 2010 May 11;11:294. doi: 10.1186/1471-2164-11-294 (PMC2894801; doi:10.1186/1471-2164-11-294)
Supplement: Additional file 4 — Comparison of Ensembl and Affymetrix annotations. Affymetrix annotations are compared with Ensembl annotations using external database identifiers cross referenced to the Ensembl gene predictions. For a given external database the percentage of common annotation between Ensembl and Affymetrix are shown. [file 1471-2164-11-294-S4.XLS]

## Sheet: Sheet2
Arrays		EntrezGene	Refseq_pep	Refseq_dna	Swissprot	UNIGENE	HUGO	MGI	Wormbase
Human	HG_Focus	98.3	96.9	98.1	96.4	66.6	93.6
	HC_G110	96.9	93.5	96.5	96	63.9	92.5
	HuGeneFL	97.2	93.4	96.8	95.6	64.4	92.4
	HG_U95A	95.2	91.6	94.6	93.6	64.1	89.3
	HG_U95Av2	95.2	91.6	94.6	93.6	64.1	89.3
	HG_U133A_2	95.4	93.4	94.8	93	66.3	89.5
	HG_U133A	95.4	93.4	94.8	93	66.3	89.4
	HG_U133_Plus_2	92.2	89.6	90.9	89.6	66.6	85.5
	HG_U95B	92.2	87.9	90.4	90.4	64.7	82.7
	U133_X3P	91.3	88.5	89.8	88.6	65.4	84.4
	HG_U95C	90.3	85.7	88.8	88.8	63.6	81.3
	HG_U133B	90	86.8	87.5	86.8	67.7	81.7
	HG_U95E	87.7	83	86.2	86.5	65.6	79
	HG_U95D	84.8	80.1	82.7	83.8	63.5	76.1
Mouse	Mu11KsubB	96.2	91.5	95.1	90.6	64.9		53.4
	Mouse430A_2	96.2	94.2	95.4	87.7	68		88.9
	MOE430A	96.2	94.2	95.4	87.7	68		88.9
	Mu11KsubA	96.5	90.8	94.7	89.4	65.5		51.2
	MG_U74Av2	95.7	90.3	94.1	88.5	65.2		48.4
	Mouse430_2	92.7	88.9	89.9	81	67.5		82.7
	MG_U74A	93.8	70.1	90.2	83.3	58.6		48.4
	MG_U74Bv2	92.3	85.4	88.9	79.1	68.3		47.8
	MG_U74B	87.8	62.4	77.1	70.5	60.4		46.6
	MG_U74Cv2	85.9	77.4	80.4	69	66.7		41.2
	MOE430B	85.1	77.2	77.7	66	66.4		68.9
	MG_U74C	72.5	48.1	60.8	54.4	51.9		36.3
Rat	RN_U34	91.2	88.1	88.2	85.9	79
	RT_U34	92.4	86.1	85.9	81	77.3
	RG_U34A	90.2	83.6	84.7	73.8	76.5
	RAE230A	87.9	77.1	78.4	53.6	74.6
	Rat230_2	84.8	71	72.3	43.3	71
	RG_U34C	83.2	68.5	69.4	34.9	69.1
	RG_U34B	82.6	67.6	68.8	31.7	68.9
	RAE230B	77.9	57.9	59.1	20.8	63.1
Others	DrosGenome1	95.5	95.5	96.6	0	0
	Drosophila_2	94.8	94.3	95.8	0	0
	Yeast_2	0	1.3	0	98.9	0
	YG_S98	0	1	0	96	0
	C_elegans	92.5	92.4	92.6	18.4	88.2			74.1
	Bovine	88.1	45.7	50.8	40.5	79.6
	Zebrafish	88.6	77.8	81.5	12.9	80.8
	Canine	73.6	2.3	2.4	3.2	49.5
	Chicken	76.4	24.6	26.9	9.6	58.8
	Rhesus	1.1	1.1	1.1	1.6	0.9
	Plasmodium_Anopheles	0	0	0	0.7	2
	X_tropicalis	0	0	0	0.4	16.2
