# Supplementary material for: Consistent annotation of gene expression arrays
Source: BMC Genomics. 2010 May 11;11:294. doi: 10.1186/1471-2164-11-294 (PMC2894801; doi:10.1186/1471-2164-11-294)
Supplement: Additional file 5 — Example Perl script using the Ensembl API. This Perl script extracts probes mapping and probeset annotations for the Mouse Affymetrix array MOE430A, on the chromosome 2 between coordinates 26771920 and 26789448. [file 1471-2164-11-294-S5.PL]

#!/usr/bin/perl -w
###################################
# DESCRIPTION
#
# This script extracts probes mapping
# and probeset annotations for the Mouse
# Affy array MOE430A, on the chromosome
# 2:26771920:26789448
#
# CONTACT
# Benoit Ballester <benoit@ebi.ac.uk>
# Or post questions to the EnsEMBL developer list: <ensembl-dev@ebi.ac.uk>
#
# Remember to change the PATH to the library
# or set up your environment properly. 
###################################
use strict;
use lib "/Users/benoit/work/src/v56/ensembl/modules";
use lib "/Users/benoit/work/src/v56/ensembl-functgenomics/modules";

use Bio::EnsEMBL::Registry;
use Data::Dumper;
####################################
# Use the Registry
# Load database details
# Then get the slice/array adaptors
####################################
my $registry = "Bio::EnsEMBL::Registry";
$registry->load_registry_from_db(
				 -host => 'ensembldb.ensembl.org',
				 -user => 'anonymous',
				 );
print "Using api: ",$registry->software_version,"\n";

my $slice_adaptor = $registry->get_adaptor("mus musculus","core","slice");
my $pfa           = $registry->get_adaptor("mus musculus","funcgen","ProbeFeature");
my $aa            = $registry->get_adaptor("mus musculus","funcgen","Array");
my $pba           = $registry->get_adaptor("mus musculus","funcgen","ProbeSet");

#####################################################
# Get the slice from chr 20, start 400000, end 500000
# Get the oligo array object for MOE430A
#####################################################
my $slice = $slice_adaptor->fetch_by_region('chromosome','2',26771920, 26789448);
my $array = $aa->fetch_by_name_vendor('MOE430A', 'AFFY');

#########################################
# Get mapped probesets for that slice
#########################################
my $oligo_features = $pfa->fetch_all_by_Slice_Array($slice,$array);


while ( my $oligo = shift @$oligo_features){
    my $probeset =$oligo->probeset->name;
    my $probename=$oligo->probe->get_probename($array->name);
    my $strand   =$oligo->strand();
    my $start    =$oligo->seq_region_start();
    my $end      =$oligo->seq_region_end();
    print $probeset," ",$start,"-",$end," (",$strand,") $probename\n";
 }

############################################
# Get the probesets annotated to Exons
############################################
my $chro2 = $slice_adaptor->fetch_by_region('chromosome','2');
my @genes = @{ $slice->get_all_Genes() };

foreach my $gene  (@genes) {
    print "\n",$gene->external_name," ",$gene->display_id(),"\n";
    
    my $transcripts = $gene->get_all_Transcripts();
    
    while ( my $transcript = shift @$transcripts ) { 
	print 
	    "  ",$transcript->external_name,
	    " ",$transcript->display_id(), 
	    " has the following probes:\n";
	
	my $exons = $transcript->get_all_Exons();
	foreach  my $exon (@$exons) { 
	    print join("\t",
		       "\t".$exon->stable_id,
		       $exon->feature_Slice->start,
		       $exon->feature_Slice->end,"\n");
	    
	    my $probe_features = $pfa->fetch_all_by_Slice_Array($exon->feature_Slice,$array);
	    while ( my $oligo = shift @$probe_features){
		my $probeset =$oligo->probeset->name;
		my $probename=$oligo->probe->get_probename($array->name);
		my $strand   =$oligo->strand();
		my $start    =$oligo->seq_region_start();
		my $end      =$oligo->seq_region_end();
		print "\t",$probeset," ",$start,"-",$end," (",$strand,") $probename\n";
	    }
	}
    }
}

############################################
# Get All the probesets annotated 
# to a given transcripts
############################################
my @probesets = @{$pba->fetch_all_by_external_name('ENSMUST00000015011')}; 
foreach my $probeset (@probesets){
    my $arrays = $probeset->get_all_Arrays();
    foreach my $array (@$arrays){
	print join(" ", 
		   $probeset->name,
		   $array->name,
		   "\n");
    }
}

############################################
# Probeset centric access
############################################
print "\nProbeset centric access\n";
my $probeset = $pba->fetch_by_array_probeset_name('Mouse430A_2', '1434589_x_at');

my @trans_dbentries = @{$probeset->get_all_Transcript_DBEntries}; 

foreach my $dbe (@trans_dbentries){
    #  print Dumper $dbe;
    #-- Filter on the array name
 
	print join(" ",
		   "Mouse430A_2 1434589_x_at annotated to",
		   $dbe->db_display_name,
		   $dbe->primary_id,
		   "\n");
 
	#-- With $dbe->primary_id you can then fetch
	#-- the transcript/gene from the core datbase
}
